# Supplementary material for: Loss of DSTYK activates Wnt/β-catenin signaling and glycolysis in lung adenocarcinoma
Source: Cell Death Dis. 2021 Dec 1;12(12):1122. doi: 10.1038/s41419-021-04385-1 (PMC8636471; doi:10.1038/s41419-021-04385-1)
Supplement: Supplementary file 1 — The clinical information of the patients [file 41419_2021_4385_MOESM1_ESM.xlsx]

## Sheet: Sheet1
The clinical information of the patients
Number	Gender	Age	Pathological Type	Pathological stage
E05A1605	F	57	Minimally invasive adenocarcinoma（MIA）	Ⅰ
E05A1700	F	63	Invasive lung adenocarcinoma（IAC）	Ⅱ
E05A1636	M	51	Minimally invasive adenocarcinoma（MIA）	Ⅰ
E05A1659	F	55	Invasive lung adenocarcinoma（IAC）	Ⅱ
E05A1662	M	53	Minimally invasive adenocarcinoma（MIA）	Ⅰ
E05A1708	F	73	Invasive lung adenocarcinoma（IAC）	Ⅱ
E05A0749	F	56	Invasive lung adenocarcinoma（IAC）	Ⅱ
E05A1722	F	73	Invasive lung adenocarcinoma（IAC）	Ⅱ
E05A0772	F	60	Invasive lung adenocarcinoma（IAC）	Ⅲ
E05A0773	F	68	Invasive lung adenocarcinoma（IAC）	Ⅱ
E05A0777	M	76	Invasive lung adenocarcinoma（IAC）	Ⅰ
E05A0779	M	65	Invasive lung adenocarcinoma（IAC）	Ⅱ
E05A0809	M	72	Invasive lung adenocarcinoma（IAC）	Ⅱ
E05A0951	F	53	Invasive lung adenocarcinoma（IAC）	Ⅱ
E05A1740	M	66	Invasive lung adenocarcinoma（IAC）	Ⅱ
E05A1738	F	76	Minimally invasive adenocarcinoma（MIA）	Ⅰ
E05A0997	M	57	Invasive lung adenocarcinoma（IAC）	Ⅱ
E05A1027	M	77	Invasive lung adenocarcinoma（IAC）	Ⅲ
E05A1028	M	52	Invasive lung adenocarcinoma（IAC）	Ⅱ
E05A1031	M	69	Invasive lung adenocarcinoma（IAC）	Ⅲ
E05A1750	M	59	Invasive lung adenocarcinoma（IAC）	Ⅱ
E05A1046	M	76	Invasive lung adenocarcinoma（IAC）	Ⅲ
E05A1051	F	71	Invasive lung adenocarcinoma（IAC）	Ⅱ
E05A1104	M	53	Invasive lung adenocarcinoma（IAC）	Ⅲ
E05A1120	F	68	Invasive lung adenocarcinoma（IAC）	Ⅱ
E05A1118	M	54	Minimally invasive adenocarcinoma（MIA）	Ⅰ
E05A1134	F	61	Invasive lung adenocarcinoma（IAC）	Ⅱ
E05A1132	M	57	Invasive lung adenocarcinoma（IAC）	Ⅲ
E05A1301	M	76	Minimally invasive adenocarcinoma（MIA）	Ⅰ
E05A1307	F	72	Invasive lung adenocarcinoma（IAC）	Ⅱ
